# Supplementary material for: Enhanced Phosphate Capture by Thermally Modified Calcium Aluminate Decahydrate: Optimization, Performance and Mechanism
Source: Molecules. 2026 Jun 21;31(12):2174. doi: 10.3390/molecules31122174 (PMC13304520; doi:10.3390/molecules31122174)
Supplement: Supplementary file 1 [file molecules-31-02174-s001.zip]

Archive with 1 entries (1 files):
- molecules-4353083-supplementary.pdf
